# Supplementary material for: Arterial Vascularization of the Forehead in Aesthetic Dermatology Procedures: A Review
Source: J Clin Med. 2024 Jul 19;13(14):4238. doi: 10.3390/jcm13144238 (PMC11278280; doi:10.3390/jcm13144238)
Supplement: Supplementary file 1 [file jcm-13-04238-s001.zip]

Archive with 1 entries (1 files):
- jcm-3093064-supplementary.pdf
